# Supplementary material for: Zinc Deprivation as a Promising Approach for Combating Methicillin-Resistant Staphylococcus aureus: A Pilot Study
Source: Pathogens. 2021 Sep 23;10(10):1228. doi: 10.3390/pathogens10101228 (PMC8540720; doi:10.3390/pathogens10101228)
Supplement: Supplementary file 1 [file pathogens-10-01228-s001.zip]

Archive with 1 entries (1 files):
- pathogens-1327939-SI.pdf
